# Supplementary material for: Electronegativity Assisted Synthesis of Magnetically Recyclable Ni/NiO/g-C3N4 for Significant Boosting H2 Evolution
Source: Materials (Basel). 2021 May 28;14(11):2894. doi: 10.3390/ma14112894 (PMC8199054; doi:10.3390/ma14112894)
Supplement: Supplementary file 1 [file materials-14-02894-s001.zip]

Archive with 1 entries (1 files):
- materials-1190050-supplementary.pdf
